# Supplementary material for: Biomimetic Catalysts Based on Au@TiO2-MoS2-CeO2 Composites for the Production of Hydrogen by Water Splitting
Source: Int J Mol Sci. 2022 Dec 26;24(1):363. doi: 10.3390/ijms24010363 (PMC9820641; doi:10.3390/ijms24010363)
Supplement: Supplementary file 1 [file ijms-24-00363-s001.zip]

Archive with 1 entries (1 files):
- ijms-2092584-supplementary.pdf
